# Supplementary material for: Proteomic Analysis of Porcine-Derived Collagen Membrane and Matrix
Source: Materials (Basel). 2020 Nov 17;13(22):5187. doi: 10.3390/ma13225187 (PMC7698422; doi:10.3390/ma13225187)
Supplement: Supplementary file 1 [file materials-13-05187-s001.zip]

Archive with 1 entries (1 files):
- materials-952909-supplementary.xlsx
