# Supplementary material for: Proteomic Analysis of Porcine-Derived Collagen Membrane and Matrix
Source: Materials (Basel). 2020 Nov 17;13(22):5187. doi: 10.3390/ma13225187 (PMC7698422; doi:10.3390/ma13225187)
Supplement: Supplementary file 1 [file materials-13-05187-s001.zip › materials-952909-supplementary.xlsx]

## Sheet: ALL 48 BioGide
Q6QAQ1	Actin, cytoplasmic 1 OS=Sus scrofa OX=9823 GN=ACTB PE=1 SV=2
F1SJB5	Annexin OS=Sus scrofa OX=9823 GN=ANXA1 PE=1 SV=3
A0A287A531	Annexin OS=Sus scrofa OX=9823 GN=ANXA5 PE=1 SV=1
K7GM40	Apolipoprotein A-I OS=Sus scrofa OX=9823 GN=APOA1 PE=3 SV=2
F1SDC1	B-cell CLL/lymphoma 9 protein OS=Sus scrofa OX=9823 GN=BCL9 PE=4 SV=3
F1S2B6	Biglycan OS=Sus scrofa OX=9823 GN=BGN PE=1 SV=2
C0MHR2	Clathrin heavy chain OS=Sus scrofa OX=9823 GN=CLTC PE=1 SV=1
F1RYI8	Collagen alpha-1(III) chain precursor OS=Sus scrofa OX=9823 GN=COL3A1 PE=1 SV=2
F1S021	Collagen alpha-1(V) chain precursor OS=Sus scrofa OX=9823 GN=COL5A1 PE=1 SV=3
I3L781	Collagen alpha-2(I) chain precursor OS=Sus scrofa OX=9823 GN=COL1A2 PE=1 SV=2
A0A287BF88	Collagen alpha-2(V) chain precursor OS=Sus scrofa OX=9823 GN=COL5A2 PE=1 SV=1
F1S3G7	Collagen alpha-3(V) chain precursor OS=Sus scrofa OX=9823 GN=COL5A3 PE=4 SV=3
A0A287A1S6	Collagen type I alpha 1 chain OS=Sus scrofa OX=9823 GN=COL1A1 PE=1 SV=1
A0A286ZWS8	Collagen type II alpha 1 chain OS=Sus scrofa OX=9823 GN=COL2A1 PE=1 SV=1
F1RLL9	Collagen type IV alpha 2 chain OS=Sus scrofa OX=9823 GN=COL4A2 PE=1 SV=3
A0A287B5M9	Collagen type VI alpha 1 chain OS=Sus scrofa OX=9823 GN=LOC100623720 (COL6A1)
I3LQ84	Collagen type VI alpha 2 chain OS=Sus scrofa OX=9823 GN=COL6A2 PE=1 SV=2
I3LUR7	Collagen type VI alpha 3 chain OS=Sus scrofa OX=9823 GN=COL6A3 PE=1 SV=2
F1SKM1	Collagen type VII alpha 1 chain OS=Sus scrofa OX=9823 GN=COL7A1 PE=4 SV=2
K7GME7	Collagen type XI alpha 2 chain OS=Sus scrofa OX=9823 GN=COL11A2 PE=4 SV=2
F1RQI0	Collagen type XII alpha 1 chain OS=Sus scrofa OX=9823 GN=COL12A1 PE=1 SV=3
K7GT00	Collagen type XIV alpha 1 chain OS=Sus scrofa OX=9823 GN=COL14A1 PE=1 SV=2
A0A286ZHY0	Collagen type XVI alpha 1 chain OS=Sus scrofa OX=9823 GN=COL16A1 PE=4 SV=1
F1RSI7	Collagen type XXII alpha 1 chain OS=Sus scrofa OX=9823 GN=COL22A1 PE=4 SV=3
Q9XSD9	Decorin OS=Sus scrofa OX=9823 GN=DCN PE=2 SV=1
I3LC73	Fatty acid synthase OS=Sus scrofa OX=9823 GN=FASN PE=1 SV=2
F1RX36	Fibrinogen alpha chain OS=Sus scrofa OX=9823 GN=FGA PE=1 SV=3
F1RII7	Hemoglobin subunit beta OS=Sus scrofa OX=9823 GN=HBB PE=3 SV=1
A0A287B959	Histone H2A OS=Sus scrofa OX=9823 GN=HIST1H2AC PE=3 SV=1
F2Z584	Histone H2B OS=Sus scrofa OX=9823 GN=HIST1H2BD PE=3 SV=1
P62802	Histone H4 OS=Sus scrofa OX=9823 PE=1 SV=2
A0A287AIX3	Histone-lysine N-methyltransferase OS=Sus scrofa OX=9823 GN=KMT2A PE=3 SV=1
K7GS03	LDL receptor related protein 1 OS=Sus scrofa OX=9823 GN=LRP1 PE=1 SV=2
F1SQ09	Lumican precursor OS=Sus scrofa OX=9823 GN=LUM PE=1 SV=1
A0A287AB52	Microfibril associated protein 4 OS=Sus scrofa OX=9823 GN=MFAP4 PE=4 SV=1
A0A0H5ANC0	Mimecan precursor OS=Sus scrofa OX=9823 GN=OGN PE=1 SV=1
F1S6B4	Proline and arginine rich end leucine rich repeat protein OS=Sus scrofa OX=9823 GN=PRELP PE=1 SV=3
I3LSK9	Retrotransposon Gag like 9 OS=Sus scrofa OX=9823 GN=RTL9 PE=4 SV=2
P16960	Ryanodine receptor 1 OS=Sus scrofa OX=9823 GN=RYR1 PE=2 SV=2
A0A287BAY9	Serum albumin OS=Sus scrofa OX=9823 GN=ALB PE=1 SV=1
F1SI41	StAR related lipid transfer domain containing 9 OS=Sus scrofa OX=9823 GN=STARD9 PE=3 SV=3
A0A287B5W2	Trypsinogen precursor OS=Sus scrofa OX=9823 GN=LOC100302368 PE=3 SV=1
Q2XVP4	Tubulin alpha-1B chain OS=Sus scrofa OX=9823 GN=TUBA1B PE=1 SV=1
Q767L7	Tubulin beta chain OS=Sus scrofa OX=9823 GN=TUBB PE=2 SV=1
A0A286ZZ03	Immunoglobulin-like and fibronectin type III domain-containing protein 1 OS=Sus scrofa OX=9823 GN=IGFN1 PE=4 SV=1
F1SSA6	Myosin motor domain-containing protein OS=Sus scrofa OX=9823 GN=MYH10 PE=1 SV=3
A0A287B6R5	Usherin OS=Sus scrofa OX=9823 GN=USH2A PE=4 SV=1
P02543	Vimentin OS=Sus scrofa OX=9823 GN=VIM PE=1 SV=2

## Sheet: ALL 53 Mucograft
Q6QAQ1	Actin, cytoplasmic 1 OS=Sus scrofa OX=9823 GN=ACTB PE=1 SV=2
F1SJB5	Annexin OS=Sus scrofa OX=9823 GN=ANXA1 PE=1 SV=3
A0A286ZJV6	Annexin OS=Sus scrofa OX=9823 GN=ANXA2 PE=1 SV=1
A0A287A531	Annexin OS=Sus scrofa OX=9823 GN=ANXA5 PE=1 SV=1
F1SUE4	Asporin OS=Sus scrofa OX=9823 GN=ASPN PE=1 SV=1
F1S2B6	Biglycan OS=Sus scrofa OX=9823 GN=BGN PE=1 SV=2
A0A286ZIL7	Calcium channel, voltage-dependent, T type, alpha 1H subunit OS=Sus scrofa OX=9823 GN=CACNA1H PE=4 SV=1
F1RYI8	Collagen alpha-1(III) chain precursor OS=Sus scrofa OX=9823 GN=COL3A1 PE=1 SV=2
F1S021	Collagen alpha-1(V) chain precursor OS=Sus scrofa OX=9823 GN=COL5A1 PE=1 SV=3
I3L781	Collagen alpha-2(I) chain precursor OS=Sus scrofa OX=9823 GN=COL1A2 PE=1 SV=2
A0A287BF88	Collagen alpha-2(V) chain precursor OS=Sus scrofa OX=9823 GN=COL5A2 PE=1 SV=1
F1S3G7	Collagen alpha-3(V) chain precursor OS=Sus scrofa OX=9823 GN=COL5A3 PE=4 SV=3
A0A287A1S6	Collagen type I alpha 1 chain OS=Sus scrofa OX=9823 GN=COL1A1 PE=1 SV=1
A0A286ZWS8	Collagen type II alpha 1 chain OS=Sus scrofa OX=9823 GN=COL2A1 PE=1 SV=1
F1RLL9	Collagen type IV alpha 2 chain OS=Sus scrofa OX=9823 GN=COL4A2 PE=1 SV=3
A0A287B5M9	Collagen type VI alpha 1 chain OS=Sus scrofa OX=9823 GN=LOC100623720 (COL6A1)
I3LQ84	Collagen type VI alpha 2 chain OS=Sus scrofa OX=9823 GN=COL6A2 PE=1 SV=2
I3LUR7	Collagen type VI alpha 3 chain OS=Sus scrofa OX=9823 GN=COL6A3 PE=1 SV=2
F1SKM1	Collagen type VII alpha 1 chain OS=Sus scrofa OX=9823 GN=COL7A1 PE=4 SV=2
K7GT00	Collagen type XIV alpha 1 chain OS=Sus scrofa OX=9823 GN=COL14A1 PE=1 SV=2
A0A286ZHY0	Collagen type XVI alpha 1 chain OS=Sus scrofa OX=9823 GN=COL16A1 PE=4 SV=1
F1RSI7	Collagen type XXII alpha 1 chain OS=Sus scrofa OX=9823 GN=COL22A1 PE=4 SV=3
Q9XSD9	Decorin OS=Sus scrofa OX=9823 GN=DCN PE=2 SV=1
A0A287AXU0	Elastin precursor OS=Sus scrofa OX=9823 GN=ELN PE=1 SV=1
A0A287AJQ9	Elongation factor 1-alpha 1 OS=Sus scrofa OX=9823 GN=EEF1A1 PE=1 SV=1
I3LC73	Fatty acid synthase OS=Sus scrofa OX=9823 GN=FASN PE=1 SV=2
F1RGX4	Hemoglobin subunit alpha OS=Sus scrofa OX=9823 GN=LOC110259958 (HBA1) PE=1 SV=1
F1RII7	Hemoglobin subunit beta OS=Sus scrofa OX=9823 GN=HBB PE=3 SV=1
A0A287B959	Histone H2A OS=Sus scrofa OX=9823 GN=HIST1H2AC PE=3 SV=1
F2Z584	Histone H2B OS=Sus scrofa OX=9823 GN=HIST1H2BD PE=3 SV=1
A0A286ZJQ0	Histone H3 OS=Sus scrofa OX=9823 GN=LOC102161782 PE=3 SV=1
P62802	Histone H4 OS=Sus scrofa OX=9823 PE=1 SV=2
A0A286ZZ03	Immunoglobulin-like and fibronectin type III domain-containing protein 1 OS=Sus scrofa OX=9823 GN=IGFN1 PE=4 SV=1
C0HL13	Low-density lipoprotein receptor-related protein 2 OS=Sus scrofa OX=9823 GN=LRP2 PE=1 SV=1
F1SQ09	Lumican precursor OS=Sus scrofa OX=9823 GN=LUM PE=1 SV=1
A0A287AB52	Microfibril associated protein 4 OS=Sus scrofa OX=9823 GN=MFAP4 PE=4 SV=1
A0A0H5ANC0	Mimecan precursor OS=Sus scrofa OX=9823 GN=OGN PE=1 SV=1
F1SSA6	Myosin motor domain-containing protein OS=Sus scrofa OX=9823 GN=MYH10 PE=1 SV=3
A0A287ASK1	Myosin-11 OS=Sus scrofa OX=9823 GN=MYH11 PE=1 SV=1
P62936	Peptidyl-prolyl cis-trans isomerase A OS=Sus scrofa OX=9823 GN=PPIA PE=1 SV=2
F1RS37	Periostin isoform 1 precursor OS=Sus scrofa OX=9823 GN=POSTN PE=1 SV=1
F1S6B4	Proline and arginine rich end leucine rich repeat protein OS=Sus scrofa OX=9823 GN=PRELP PE=1 SV=3
A0A287B8G0	Pyruvate kinase OS=Sus scrofa OX=9823 GN=PKM PE=1 SV=1
I3LSK9	Retrotransposon Gag like 9 OS=Sus scrofa OX=9823 GN=RTL9 PE=4 SV=2
F1SCC9	Serpin A3-8 OS=Sus scrofa OX=9823 GN=LOC106504545 PE=1 SV=2
A0A286ZRU9	Serpin H1 precursor OS=Sus scrofa OX=9823 GN=SERPINH1 PE=1 SV=1
A0A287BAY9	Serum albumin OS=Sus scrofa OX=9823 GN=ALB PE=1 SV=1
A0A286ZXS0	Spectrin alpha, non-erythrocytic 1 OS=Sus scrofa OX=9823 GN=SPTAN1 PE=1 SV=1
F1RHA7	Transforming growth factor-beta-induced protein ig-h3 OS=Sus scrofa OX=9823 GN=TGFBI PE=1 SV=3
A0A287B5W2	Trypsinogen precursor OS=Sus scrofa OX=9823 GN=LOC100302368 PE=3 SV=1
Q2XVP4	Tubulin alpha-1B chain OS=Sus scrofa OX=9823 GN=TUBA1B PE=1 SV=1
Q767L7	Tubulin beta chain OS=Sus scrofa OX=9823 GN=TUBB PE=2 SV=1
P02543	Vimentin OS=Sus scrofa OX=9823 GN=VIM PE=1 SV=2

## Sheet: 37 BioGide & Mucograft
Q6QAQ1	Actin, cytoplasmic 1 OS=Sus scrofa OX=9823 GN=ACTB PE=1 SV=2
F1SJB5	Annexin OS=Sus scrofa OX=9823 GN=ANXA1 PE=1 SV=3
A0A287A531	Annexin OS=Sus scrofa OX=9823 GN=ANXA5 PE=1 SV=1
F1S2B6	Biglycan OS=Sus scrofa OX=9823 GN=BGN PE=1 SV=2
F1RYI8	Collagen alpha-1(III) chain precursor OS=Sus scrofa OX=9823 GN=COL3A1 PE=1 SV=2
F1S021	Collagen alpha-1(V) chain precursor OS=Sus scrofa OX=9823 GN=COL5A1 PE=1 SV=3
I3L781	Collagen alpha-2(I) chain precursor OS=Sus scrofa OX=9823 GN=COL1A2 PE=1 SV=2
A0A287BF88	Collagen alpha-2(V) chain precursor OS=Sus scrofa OX=9823 GN=COL5A2 PE=1 SV=1
F1S3G7	Collagen alpha-3(V) chain precursor OS=Sus scrofa OX=9823 GN=COL5A3 PE=4 SV=3
A0A287A1S6	Collagen type I alpha 1 chain OS=Sus scrofa OX=9823 GN=COL1A1 PE=1 SV=1
A0A286ZWS8	Collagen type II alpha 1 chain OS=Sus scrofa OX=9823 GN=COL2A1 PE=1 SV=1
F1RLL9	Collagen type IV alpha 2 chain OS=Sus scrofa OX=9823 GN=COL4A2 PE=1 SV=3
A0A287B5M9	Collagen type VI alpha 1 chain OS=Sus scrofa OX=9823 GN=LOC100623720 (COL6A1)
I3LQ84	Collagen type VI alpha 2 chain OS=Sus scrofa OX=9823 GN=COL6A2 PE=1 SV=2
I3LUR7	Collagen type VI alpha 3 chain OS=Sus scrofa OX=9823 GN=COL6A3 PE=1 SV=2
F1SKM1	Collagen type VII alpha 1 chain OS=Sus scrofa OX=9823 GN=COL7A1 PE=4 SV=2
K7GME7	Collagen type XI alpha 2 chain OS=Sus scrofa OX=9823 GN=COL11A2 PE=4 SV=2
A0A286ZHY0	Collagen type XVI alpha 1 chain OS=Sus scrofa OX=9823 GN=COL16A1 PE=4 SV=1
F1RSI7	Collagen type XXII alpha 1 chain OS=Sus scrofa OX=9823 GN=COL22A1 PE=4 SV=3
Q9XSD9	Decorin OS=Sus scrofa OX=9823 GN=DCN PE=2 SV=1
I3LC73	Fatty acid synthase OS=Sus scrofa OX=9823 GN=FASN PE=1 SV=2
F1RII7	Hemoglobin subunit beta OS=Sus scrofa OX=9823 GN=HBB PE=3 SV=1
A0A287B959	Histone H2A OS=Sus scrofa OX=9823 GN=HIST1H2AC PE=3 SV=1
F2Z584	Histone H2B OS=Sus scrofa OX=9823 GN=HIST1H2BD PE=3 SV=1
P62802	Histone H4 OS=Sus scrofa OX=9823 PE=1 SV=2
A0A286ZZ03	Immunoglobulin-like and fibronectin type III domain-containing protein 1 OS=Sus scrofa OX=9823 GN=IGFN1 PE=4 SV=1
F1SQ09	Lumican precursor OS=Sus scrofa OX=9823 GN=LUM PE=1 SV=1
A0A287AB52	Microfibril associated protein 4 OS=Sus scrofa OX=9823 GN=MFAP4 PE=4 SV=1
A0A0H5ANC0	Mimecan precursor OS=Sus scrofa OX=9823 GN=OGN PE=1 SV=1
F1SSA6	Myosin motor domain-containing protein OS=Sus scrofa OX=9823 GN=MYH10 PE=1 SV=3
F1S6B4	Proline and arginine rich end leucine rich repeat protein OS=Sus scrofa OX=9823 GN=PRELP PE=1 SV=3
I3LSK9	Retrotransposon Gag like 9 OS=Sus scrofa OX=9823 GN=RTL9 PE=4 SV=2
A0A287BAY9	Serum albumin OS=Sus scrofa OX=9823 GN=ALB PE=1 SV=1
A0A287B5W2	Trypsinogen precursor OS=Sus scrofa OX=9823 GN=LOC100302368 PE=3 SV=1
Q2XVP4	Tubulin alpha-1B chain OS=Sus scrofa OX=9823 GN=TUBA1B PE=1 SV=1
Q767L7	Tubulin beta chain OS=Sus scrofa OX=9823 GN=TUBB PE=2 SV=1
P02543	Vimentin OS=Sus scrofa OX=9823 GN=VIM PE=1 SV=2

## Sheet: 11 BioGide only
K7GM40	Apolipoprotein A-I OS=Sus scrofa OX=9823 GN=APOA1 PE=3 SV=2
F1SDC1	B-cell CLL/lymphoma 9 protein OS=Sus scrofa OX=9823 GN=BCL9 PE=4 SV=3
C0MHR2	Clathrin heavy chain OS=Sus scrofa OX=9823 GN=CLTC PE=1 SV=1
F1RQI0	Collagen type XII alpha 1 chain OS=Sus scrofa OX=9823 GN=COL12A1 PE=1 SV=3
K7GT00	Collagen type XIV alpha 1 chain OS=Sus scrofa OX=9823 GN=COL14A1 PE=1 SV=2
F1RX36	Fibrinogen alpha chain OS=Sus scrofa OX=9823 GN=FGA PE=1 SV=3
A0A287AIX3	Histone-lysine N-methyltransferase OS=Sus scrofa OX=9823 GN=KMT2A PE=3 SV=1
K7GS03	LDL receptor related protein 1 OS=Sus scrofa OX=9823 GN=LRP1 PE=1 SV=2
P16960	Ryanodine receptor 1 OS=Sus scrofa OX=9823 GN=RYR1 PE=2 SV=2
F1SI41	StAR related lipid transfer domain containing 9 OS=Sus scrofa OX=9823 GN=STARD9 PE=3 SV=3
A0A287B6R5	Usherin OS=Sus scrofa OX=9823 GN=USH2A PE=4 SV=1

## Sheet: 16 Mucograft only
A0A286ZJV6	Annexin OS=Sus scrofa OX=9823 GN=ANXA2 PE=1 SV=1
F1SUE4	Asporin OS=Sus scrofa OX=9823 GN=ASPN PE=1 SV=1
A0A286ZIL7	Calcium channel, voltage-dependent, T type, alpha 1H subunit OS=Sus scrofa OX=9823 GN=CACNA1H PE=4 SV=1
A0A287AXU0	Elastin precursor OS=Sus scrofa OX=9823 GN=ELN PE=1 SV=1
A0A287AJQ9	Elongation factor 1-alpha 1 OS=Sus scrofa OX=9823 GN=EEF1A1 PE=1 SV=1
F1RGX4	Hemoglobin subunit alpha OS=Sus scrofa OX=9823 GN=LOC110259958 (HBA1) PE=1 SV=1
A0A286ZJQ0	Histone H3 OS=Sus scrofa OX=9823 GN=LOC102161782 PE=3 SV=1
C0HL13	Low-density lipoprotein receptor-related protein 2 OS=Sus scrofa OX=9823 GN=LRP2 PE=1 SV=1
A0A287ASK1	Myosin-11 OS=Sus scrofa OX=9823 GN=MYH11 PE=1 SV=1
P62936	Peptidyl-prolyl cis-trans isomerase A OS=Sus scrofa OX=9823 GN=PPIA PE=1 SV=2
F1RS37	Periostin isoform 1 precursor OS=Sus scrofa OX=9823 GN=POSTN PE=1 SV=1
A0A287B8G0	Pyruvate kinase OS=Sus scrofa OX=9823 GN=PKM PE=1 SV=1
F1SCC9	Serpin A3-8 OS=Sus scrofa OX=9823 GN=LOC106504545 PE=1 SV=2
A0A286ZRU9	Serpin H1 precursor OS=Sus scrofa OX=9823 GN=SERPINH1 PE=1 SV=1
A0A286ZXS0	Spectrin alpha, non-erythrocytic 1 OS=Sus scrofa OX=9823 GN=SPTAN1 PE=1 SV=1
F1RHA7	Transforming growth factor-beta-induced protein ig-h3 OS=Sus scrofa OX=9823 GN=TGFBI PE=1 SV=3

## Sheet: BG Lot #1
Q6QAQ1	Actin, cytoplasmic 1 OS=Sus scrofa OX=9823 GN=ACTB PE=1 SV=2
Q6QRN9	ADP/ATP translocase 3 OS=Sus scrofa OX=9823 GN=SLC25A6 PE=2 SV=3
F1SJB5	Annexin OS=Sus scrofa OX=9823 GN=ANXA1 PE=1 SV=3
A0A286ZJV6	Annexin OS=Sus scrofa OX=9823 GN=ANXA2 PE=1 SV=1
A0A287A531	Annexin OS=Sus scrofa OX=9823 GN=ANXA5 PE=1 SV=1
F1S0V3	Annexin OS=Sus scrofa OX=9823 GN=ANXA6 PE=1 SV=3
K7GM40	Apolipoprotein A-I OS=Sus scrofa OX=9823 GN=APOA1 PE=3 SV=2
F1SUE4	Asporin OS=Sus scrofa OX=9823 GN=ASPN PE=1 SV=1
F1SDC1	B-cell CLL/lymphoma 9 protein OS=Sus scrofa OX=9823 GN=BCL9 PE=4 SV=3
F1S2B6	Biglycan OS=Sus scrofa OX=9823 GN=BGN PE=1 SV=2
C0MHR2	Clathrin heavy chain OS=Sus scrofa OX=9823 GN=CLTC PE=1 SV=1
F1RYI8	Collagen alpha-1(III) chain precursor OS=Sus scrofa OX=9823 GN=COL3A1 PE=1 SV=2
F1S021	Collagen alpha-1(V) chain precursor OS=Sus scrofa OX=9823 GN=COL5A1 PE=1 SV=3
I3L781	Collagen alpha-2(I) chain precursor OS=Sus scrofa OX=9823 GN=COL1A2 PE=1 SV=2
A0A287BF88	Collagen alpha-2(V) chain precursor OS=Sus scrofa OX=9823 GN=COL5A2 PE=1 SV=1
F1S3G7	Collagen alpha-3(V) chain precursor OS=Sus scrofa OX=9823 GN=COL5A3 PE=4 SV=3
A0A287A1S6	Collagen type I alpha 1 chain OS=Sus scrofa OX=9823 GN=COL1A1 PE=1 SV=1
A0A286ZWS8	Collagen type II alpha 1 chain OS=Sus scrofa OX=9823 GN=COL2A1 PE=1 SV=1
F1RLL9	Collagen type IV alpha 2 chain OS=Sus scrofa OX=9823 GN=COL4A2 PE=1 SV=3
I3LQ84	Collagen type VI alpha 2 chain OS=Sus scrofa OX=9823 GN=COL6A2 PE=1 SV=2
I3LUR7	Collagen type VI alpha 3 chain OS=Sus scrofa OX=9823 GN=COL6A3 PE=1 SV=2
F1SKM1	Collagen type VII alpha 1 chain OS=Sus scrofa OX=9823 GN=COL7A1 PE=4 SV=2
K7GME7	Collagen type XI alpha 2 chain OS=Sus scrofa OX=9823 GN=COL11A2 PE=4 SV=2
F1RQI0	Collagen type XII alpha 1 chain OS=Sus scrofa OX=9823 GN=COL12A1 PE=1 SV=3
K7GT00	Collagen type XIV alpha 1 chain OS=Sus scrofa OX=9823 GN=COL14A1 PE=1 SV=2
A0A286ZHY0	Collagen type XVI alpha 1 chain OS=Sus scrofa OX=9823 GN=COL16A1 PE=4 SV=1
A0A286ZTK2	Collagen type XVII alpha 1 chain OS=Sus scrofa OX=9823 GN=COL17A1 PE=4 SV=1
F1RSI7	Collagen type XXII alpha 1 chain OS=Sus scrofa OX=9823 GN=COL22A1 PE=4 SV=3
F1SN69	Collagen type XXVII alpha 1 chain OS=Sus scrofa OX=9823 GN=COL27A1 PE=4 SV=3
Q9XSD9	Decorin OS=Sus scrofa OX=9823 GN=DCN PE=2 SV=1
F1SQL2	EGF-containing fibulin-like extracellular matrix protein 1 precursor OS=Sus scrofa OX=9823 GN=EFEMP1 PE=1 SV=2
I3LD72	EH domain containing 2 OS=Sus scrofa OX=9823 GN=EHD2 PE=1 SV=1
A0A287AXU0	Elastin precursor OS=Sus scrofa OX=9823 GN=ELN PE=1 SV=1
A0A287AJQ9	Elongation factor 1-alpha 1 OS=Sus scrofa OX=9823 GN=EEF1A1 PE=1 SV=1
I3LC73	Fatty acid synthase OS=Sus scrofa OX=9823 GN=FASN PE=1 SV=2
F1SN67	Fibrillin-1 OS=Sus scrofa OX=9823 GN=FBN1 PE=1 SV=3
F1RX36	Fibrinogen alpha chain OS=Sus scrofa OX=9823 GN=FGA PE=1 SV=3
F1SD87	Fibulin 5 OS=Sus scrofa OX=9823 GN=FBLN5 PE=1 SV=3
P20305	Gelsolin (Fragment) OS=Sus scrofa OX=9823 GN=GSN PE=1 SV=1
F1RII7	Hemoglobin subunit beta OS=Sus scrofa OX=9823 GN=HBB PE=3 SV=1
A0A287B959	Histone H2A OS=Sus scrofa OX=9823 GN=HIST1H2AC PE=3 SV=1
F2Z584	Histone H2B OS=Sus scrofa OX=9823 GN=HIST1H2BD PE=3 SV=1
A0A286ZJQ0	Histone H3 OS=Sus scrofa OX=9823 GN=LOC102161782 PE=3 SV=1
P62802	Histone H4 OS=Sus scrofa OX=9823 PE=1 SV=2
A0A287AIX3	Histone-lysine N-methyltransferase OS=Sus scrofa OX=9823 GN=KMT2A PE=3 SV=1
F1RVJ2	KIAA1217 OS=Sus scrofa OX=9823 GN=KIAA1217 PE=1 SV=3
F1RJ53	Kinase suppressor of ras 1 OS=Sus scrofa OX=9823 GN=KSR1 PE=4 SV=3
K7GS03	LDL receptor related protein 1 OS=Sus scrofa OX=9823 GN=LRP1 PE=1 SV=2
C0HL13	Low-density lipoprotein receptor-related protein 2 OS=Sus scrofa OX=9823 GN=LRP2 PE=1 SV=1
F1SQ09	Lumican precursor OS=Sus scrofa OX=9823 GN=LUM PE=1 SV=1
F1SH30	MDS1 and EVI1 complex locus OS=Sus scrofa OX=9823 GN=MECOM PE=4 SV=3
A0A287AB52	Microfibril associated protein 4 OS=Sus scrofa OX=9823 GN=MFAP4 PE=4 SV=1
A0A0H5ANC0	Mimecan precursor OS=Sus scrofa OX=9823 GN=OGN PE=1 SV=1
F1SKJ1	Myosin heavy chain 9 OS=Sus scrofa OX=9823 GN=MYH9 PE=1 SV=3
A0A287ASK1	Myosin-11 OS=Sus scrofa OX=9823 GN=MYH11 PE=1 SV=1
I3LQQ0	Neuron navigator 3 OS=Sus scrofa OX=9823 GN=NAV3 PE=4 SV=2
P62936	Peptidyl-prolyl cis-trans isomerase A OS=Sus scrofa OX=9823 GN=PPIA PE=1 SV=2
Q0PM28	Pigment epithelium-derived factor precursor OS=Sus scrofa OX=9823 GN=SERPINF1 PE=1 SV=1
F1S6B4	Proline and arginine rich end leucine rich repeat protein OS=Sus scrofa OX=9823 GN=PRELP PE=1 SV=3
A0A287B8G0	Pyruvate kinase OS=Sus scrofa OX=9823 GN=PKM PE=1 SV=1
I3LSK9	Retrotransposon Gag like 9 OS=Sus scrofa OX=9823 GN=RTL9 PE=4 SV=2
P16960	Ryanodine receptor 1 OS=Sus scrofa OX=9823 GN=RYR1 PE=2 SV=2
A0A286ZRU9	Serpin H1 precursor OS=Sus scrofa OX=9823 GN=SERPINH1 PE=1 SV=1
A0A287BAY9	Serum albumin OS=Sus scrofa OX=9823 GN=ALB PE=1 SV=1
A0A286ZXS0	Spectrin alpha, non-erythrocytic 1 OS=Sus scrofa OX=9823 GN=SPTAN1 PE=1 SV=1
I3LPZ9	SR-related CTD associated factor 4 OS=Sus scrofa OX=9823 GN=SCAF4 PE=1 SV=1
F1SI41	StAR related lipid transfer domain containing 9 OS=Sus scrofa OX=9823 GN=STARD9 PE=3 SV=3
K7GKF8	Sushi repeat containing protein, X-linked OS=Sus scrofa OX=9823 GN=SRPX PE=1 SV=2
A0A287B5W2	Trypsinogen precursor OS=Sus scrofa OX=9823 GN=LOC100302368 PE=3 SV=1
Q2XVP4	Tubulin alpha-1B chain OS=Sus scrofa OX=9823 GN=TUBA1B PE=1 SV=1
Q767L7	Tubulin beta chain OS=Sus scrofa OX=9823 GN=TUBB PE=2 SV=1
F1RU92	Uncharacterized protein OS=Sus scrofa OX=9823 GN=AKAP17B PE=4 SV=3
A0A287BPK1	Uncharacterized protein OS=Sus scrofa OX=9823 GN=CCDC57 PE=4 SV=1
A0A286ZZ03	Uncharacterized protein OS=Sus scrofa OX=9823 GN=IGFN1 PE=4 SV=1
A0A287B5M9	Uncharacterized protein OS=Sus scrofa OX=9823 GN=LOC100623720 PE=1 SV=1
F1SCC9	Uncharacterized protein OS=Sus scrofa OX=9823 GN=LOC106504545 PE=1 SV=2
F1SSA6	Uncharacterized protein OS=Sus scrofa OX=9823 PE=1 SV=3
A0A287B6R5	Usherin OS=Sus scrofa OX=9823 GN=USH2A PE=4 SV=1
P02543	Vimentin OS=Sus scrofa OX=9823 GN=VIM PE=1 SV=2

## Sheet: BG Lot #2
Q6QAQ1	Actin, cytoplasmic 1 OS=Sus scrofa OX=9823 GN=ACTB PE=1 SV=2
F1SJB5	Annexin OS=Sus scrofa OX=9823 GN=ANXA1 PE=1 SV=3
A0A287A531	Annexin OS=Sus scrofa OX=9823 GN=ANXA5 PE=1 SV=1
K7GM40	Apolipoprotein A-I OS=Sus scrofa OX=9823 GN=APOA1 PE=3 SV=2
F1SDC1	B-cell CLL/lymphoma 9 protein OS=Sus scrofa OX=9823 GN=BCL9 PE=4 SV=3
F1S2B6	Biglycan OS=Sus scrofa OX=9823 GN=BGN PE=1 SV=2
C0MHR2	Clathrin heavy chain OS=Sus scrofa OX=9823 GN=CLTC PE=1 SV=1
F1RYI8	Collagen alpha-1(III) chain precursor OS=Sus scrofa OX=9823 GN=COL3A1 PE=1 SV=2
F1S021	Collagen alpha-1(V) chain precursor OS=Sus scrofa OX=9823 GN=COL5A1 PE=1 SV=3
I3L781	Collagen alpha-2(I) chain precursor OS=Sus scrofa OX=9823 GN=COL1A2 PE=1 SV=2
A0A287BF88	Collagen alpha-2(V) chain precursor OS=Sus scrofa OX=9823 GN=COL5A2 PE=1 SV=1
F1S3G7	Collagen alpha-3(V) chain precursor OS=Sus scrofa OX=9823 GN=COL5A3 PE=4 SV=3
A0A287A1S6	Collagen type I alpha 1 chain OS=Sus scrofa OX=9823 GN=COL1A1 PE=1 SV=1
A0A286ZWS8	Collagen type II alpha 1 chain OS=Sus scrofa OX=9823 GN=COL2A1 PE=1 SV=1
F1RLL9	Collagen type IV alpha 2 chain OS=Sus scrofa OX=9823 GN=COL4A2 PE=1 SV=3
I3LQ84	Collagen type VI alpha 2 chain OS=Sus scrofa OX=9823 GN=COL6A2 PE=1 SV=2
I3LUR7	Collagen type VI alpha 3 chain OS=Sus scrofa OX=9823 GN=COL6A3 PE=1 SV=2
F1SKM1	Collagen type VII alpha 1 chain OS=Sus scrofa OX=9823 GN=COL7A1 PE=4 SV=2
K7GME7	Collagen type XI alpha 2 chain OS=Sus scrofa OX=9823 GN=COL11A2 PE=4 SV=2
F1RQI0	Collagen type XII alpha 1 chain OS=Sus scrofa OX=9823 GN=COL12A1 PE=1 SV=3
K7GT00	Collagen type XIV alpha 1 chain OS=Sus scrofa OX=9823 GN=COL14A1 PE=1 SV=2
A0A286ZHY0	Collagen type XVI alpha 1 chain OS=Sus scrofa OX=9823 GN=COL16A1 PE=4 SV=1
F1RSI7	Collagen type XXII alpha 1 chain OS=Sus scrofa OX=9823 GN=COL22A1 PE=4 SV=3
F1SN69	Collagen type XXVII alpha 1 chain OS=Sus scrofa OX=9823 GN=COL27A1 PE=4 SV=3
Q9XSD9	Decorin OS=Sus scrofa OX=9823 GN=DCN PE=2 SV=1
I3LC73	Fatty acid synthase OS=Sus scrofa OX=9823 GN=FASN PE=1 SV=2
F1SN67	Fibrillin-1 OS=Sus scrofa OX=9823 GN=FBN1 PE=1 SV=3
F1RX36	Fibrinogen alpha chain OS=Sus scrofa OX=9823 GN=FGA PE=1 SV=3
F1RII7	Hemoglobin subunit beta OS=Sus scrofa OX=9823 GN=HBB PE=3 SV=1
A0A287B959	Histone H2A OS=Sus scrofa OX=9823 GN=HIST1H2AC PE=3 SV=1
F2Z584	Histone H2B OS=Sus scrofa OX=9823 GN=HIST1H2BD PE=3 SV=1
P62802	Histone H4 OS=Sus scrofa OX=9823 PE=1 SV=2
A0A287AIX3	Histone-lysine N-methyltransferase OS=Sus scrofa OX=9823 GN=KMT2A PE=3 SV=1
F1RVJ2	KIAA1217 OS=Sus scrofa OX=9823 GN=KIAA1217 PE=1 SV=3
K7GS03	LDL receptor related protein 1 OS=Sus scrofa OX=9823 GN=LRP1 PE=1 SV=2
F1SQ09	Lumican precursor OS=Sus scrofa OX=9823 GN=LUM PE=1 SV=1
A0A287AB52	Microfibril associated protein 4 OS=Sus scrofa OX=9823 GN=MFAP4 PE=4 SV=1
A0A0H5ANC0	Mimecan precursor OS=Sus scrofa OX=9823 GN=OGN PE=1 SV=1
F1SKJ1	Myosin heavy chain 9 OS=Sus scrofa OX=9823 GN=MYH9 PE=1 SV=3
F1SL25	Pleckstrin homology and RhoGEF domain containing G6 OS=Sus scrofa OX=9823 GN=PLEKHG6 PE=4 SV=1
F1S6B4	Proline and arginine rich end leucine rich repeat protein OS=Sus scrofa OX=9823 GN=PRELP PE=1 SV=3
I3LSK9	Retrotransposon Gag like 9 OS=Sus scrofa OX=9823 GN=RTL9 PE=4 SV=2
P16960	Ryanodine receptor 1 OS=Sus scrofa OX=9823 GN=RYR1 PE=2 SV=2
A0A287BAY9	Serum albumin OS=Sus scrofa OX=9823 GN=ALB PE=1 SV=1
I3LPZ9	SR-related CTD associated factor 4 OS=Sus scrofa OX=9823 GN=SCAF4 PE=1 SV=1
F1SI41	StAR related lipid transfer domain containing 9 OS=Sus scrofa OX=9823 GN=STARD9 PE=3 SV=3
F1RZP1	TRAF3 interacting protein 2 OS=Sus scrofa OX=9823 GN=TRAF3IP2 PE=4 SV=3
A0A287B5W2	Trypsinogen precursor OS=Sus scrofa OX=9823 GN=LOC100302368 PE=3 SV=1
Q2XVP4	Tubulin alpha-1B chain OS=Sus scrofa OX=9823 GN=TUBA1B PE=1 SV=1
Q767L7	Tubulin beta chain OS=Sus scrofa OX=9823 GN=TUBB PE=2 SV=1
A0A286ZIL7	Uncharacterized protein OS=Sus scrofa OX=9823 GN=CACNA1H PE=4 SV=1
A0A286ZZ03	Uncharacterized protein OS=Sus scrofa OX=9823 GN=IGFN1 PE=4 SV=1
A0A287B5M9	Uncharacterized protein OS=Sus scrofa OX=9823 GN=LOC100623720 PE=1 SV=1
A0A286ZTU7	Uncharacterized protein OS=Sus scrofa OX=9823 GN=LOC106504547 PE=1 SV=1
F1SSA6	Uncharacterized protein OS=Sus scrofa OX=9823 PE=1 SV=3
A0A287B6R5	Usherin OS=Sus scrofa OX=9823 GN=USH2A PE=4 SV=1
P02543	Vimentin OS=Sus scrofa OX=9823 GN=VIM PE=1 SV=2

## Sheet: BG Lot #3
Q6QAQ1	Actin, cytoplasmic 1 OS=Sus scrofa OX=9823 GN=ACTB PE=1 SV=2
F1SJB5	Annexin OS=Sus scrofa OX=9823 GN=ANXA1 PE=1 SV=3
A0A286ZJV6	Annexin OS=Sus scrofa OX=9823 GN=ANXA2 PE=1 SV=1
A0A287A531	Annexin OS=Sus scrofa OX=9823 GN=ANXA5 PE=1 SV=1
F1S0V3	Annexin OS=Sus scrofa OX=9823 GN=ANXA6 PE=1 SV=3
K7GM40	Apolipoprotein A-I OS=Sus scrofa OX=9823 GN=APOA1 PE=3 SV=2
F1SDC1	B-cell CLL/lymphoma 9 protein OS=Sus scrofa OX=9823 GN=BCL9 PE=4 SV=3
F1S2B6	Biglycan OS=Sus scrofa OX=9823 GN=BGN PE=1 SV=2
C0MHR2	Clathrin heavy chain OS=Sus scrofa OX=9823 GN=CLTC PE=1 SV=1
F1RYI8	Collagen alpha-1(III) chain precursor OS=Sus scrofa OX=9823 GN=COL3A1 PE=1 SV=2
F1S021	Collagen alpha-1(V) chain precursor OS=Sus scrofa OX=9823 GN=COL5A1 PE=1 SV=3
I3L781	Collagen alpha-2(I) chain precursor OS=Sus scrofa OX=9823 GN=COL1A2 PE=1 SV=2
A0A287BF88	Collagen alpha-2(V) chain precursor OS=Sus scrofa OX=9823 GN=COL5A2 PE=1 SV=1
F1S3G7	Collagen alpha-3(V) chain precursor OS=Sus scrofa OX=9823 GN=COL5A3 PE=4 SV=3
A0A287A1S6	Collagen type I alpha 1 chain OS=Sus scrofa OX=9823 GN=COL1A1 PE=1 SV=1
A0A286ZWS8	Collagen type II alpha 1 chain OS=Sus scrofa OX=9823 GN=COL2A1 PE=1 SV=1
F1RLL9	Collagen type IV alpha 2 chain OS=Sus scrofa OX=9823 GN=COL4A2 PE=1 SV=3
I3LQ84	Collagen type VI alpha 2 chain OS=Sus scrofa OX=9823 GN=COL6A2 PE=1 SV=2
I3LUR7	Collagen type VI alpha 3 chain OS=Sus scrofa OX=9823 GN=COL6A3 PE=1 SV=2
F1SKM1	Collagen type VII alpha 1 chain OS=Sus scrofa OX=9823 GN=COL7A1 PE=4 SV=2
K7GME7	Collagen type XI alpha 2 chain OS=Sus scrofa OX=9823 GN=COL11A2 PE=4 SV=2
F1RQI0	Collagen type XII alpha 1 chain OS=Sus scrofa OX=9823 GN=COL12A1 PE=1 SV=3
K7GT00	Collagen type XIV alpha 1 chain OS=Sus scrofa OX=9823 GN=COL14A1 PE=1 SV=2
A0A286ZHY0	Collagen type XVI alpha 1 chain OS=Sus scrofa OX=9823 GN=COL16A1 PE=4 SV=1
A0A286ZTK2	Collagen type XVII alpha 1 chain OS=Sus scrofa OX=9823 GN=COL17A1 PE=4 SV=1
F1RSI7	Collagen type XXII alpha 1 chain OS=Sus scrofa OX=9823 GN=COL22A1 PE=4 SV=3
Q9XSD9	Decorin OS=Sus scrofa OX=9823 GN=DCN PE=2 SV=1
I3LC73	Fatty acid synthase OS=Sus scrofa OX=9823 GN=FASN PE=1 SV=2
F1RX36	Fibrinogen alpha chain OS=Sus scrofa OX=9823 GN=FGA PE=1 SV=3
F1RII7	Hemoglobin subunit beta OS=Sus scrofa OX=9823 GN=HBB PE=3 SV=1
A0A287B959	Histone H2A OS=Sus scrofa OX=9823 GN=HIST1H2AC PE=3 SV=1
F2Z584	Histone H2B OS=Sus scrofa OX=9823 GN=HIST1H2BD PE=3 SV=1
P62802	Histone H4 OS=Sus scrofa OX=9823 PE=1 SV=2
A0A287AIX3	Histone-lysine N-methyltransferase OS=Sus scrofa OX=9823 GN=KMT2A PE=3 SV=1
K7GS03	LDL receptor related protein 1 OS=Sus scrofa OX=9823 GN=LRP1 PE=1 SV=2
F1SQ09	Lumican precursor OS=Sus scrofa OX=9823 GN=LUM PE=1 SV=1
A0A287AB52	Microfibril associated protein 4 OS=Sus scrofa OX=9823 GN=MFAP4 PE=4 SV=1
A0A0H5ANC0	Mimecan precursor OS=Sus scrofa OX=9823 GN=OGN PE=1 SV=1
A0A287ASK1	Myosin-11 OS=Sus scrofa OX=9823 GN=MYH11 PE=1 SV=1
I3LQQ0	Neuron navigator 3 OS=Sus scrofa OX=9823 GN=NAV3 PE=4 SV=2
F1SL25	Pleckstrin homology and RhoGEF domain containing G6 OS=Sus scrofa OX=9823 GN=PLEKHG6 PE=4 SV=1
F1S6B4	Proline and arginine rich end leucine rich repeat protein OS=Sus scrofa OX=9823 GN=PRELP PE=1 SV=3
I3LSK9	Retrotransposon Gag like 9 OS=Sus scrofa OX=9823 GN=RTL9 PE=4 SV=2
P16960	Ryanodine receptor 1 OS=Sus scrofa OX=9823 GN=RYR1 PE=2 SV=2
A0A286ZRU9	Serpin H1 precursor OS=Sus scrofa OX=9823 GN=SERPINH1 PE=1 SV=1
A0A287BAY9	Serum albumin OS=Sus scrofa OX=9823 GN=ALB PE=1 SV=1
A0A286ZXS0	Spectrin alpha, non-erythrocytic 1 OS=Sus scrofa OX=9823 GN=SPTAN1 PE=1 SV=1
F1SI41	StAR related lipid transfer domain containing 9 OS=Sus scrofa OX=9823 GN=STARD9 PE=3 SV=3
F1RZP1	TRAF3 interacting protein 2 OS=Sus scrofa OX=9823 GN=TRAF3IP2 PE=4 SV=3
A0A287B5W2	Trypsinogen precursor OS=Sus scrofa OX=9823 GN=LOC100302368 PE=3 SV=1
Q2XVP4	Tubulin alpha-1B chain OS=Sus scrofa OX=9823 GN=TUBA1B PE=1 SV=1
Q767L7	Tubulin beta chain OS=Sus scrofa OX=9823 GN=TUBB PE=2 SV=1
A0A286ZIL7	Uncharacterized protein OS=Sus scrofa OX=9823 GN=CACNA1H PE=4 SV=1
A0A287BPK1	Uncharacterized protein OS=Sus scrofa OX=9823 GN=CCDC57 PE=4 SV=1
A0A286ZZ03	Uncharacterized protein OS=Sus scrofa OX=9823 GN=IGFN1 PE=4 SV=1
A0A287B5M9	Uncharacterized protein OS=Sus scrofa OX=9823 GN=LOC100623720 PE=1 SV=1
F1SCC9	Uncharacterized protein OS=Sus scrofa OX=9823 GN=LOC106504545 PE=1 SV=2
F1SSA6	Uncharacterized protein OS=Sus scrofa OX=9823 PE=1 SV=3
A0A287B6R5	Usherin OS=Sus scrofa OX=9823 GN=USH2A PE=4 SV=1
P02543	Vimentin OS=Sus scrofa OX=9823 GN=VIM PE=1 SV=2

## Sheet: MG Lot #1
Q6QAQ1	Actin, cytoplasmic 1 OS=Sus scrofa OX=9823 GN=ACTB PE=1 SV=2
Q6QRN9	ADP/ATP translocase 3 OS=Sus scrofa OX=9823 GN=SLC25A6 PE=2 SV=3
F1SJB5	Annexin OS=Sus scrofa OX=9823 GN=ANXA1 PE=1 SV=3
A0A286ZJV6	Annexin OS=Sus scrofa OX=9823 GN=ANXA2 PE=1 SV=1
A0A287A531	Annexin OS=Sus scrofa OX=9823 GN=ANXA5 PE=1 SV=1
F1SUE4	Asporin OS=Sus scrofa OX=9823 GN=ASPN PE=1 SV=1
F1S2B6	Biglycan OS=Sus scrofa OX=9823 GN=BGN PE=1 SV=2
F1RYI8	Collagen alpha-1(III) chain precursor OS=Sus scrofa OX=9823 GN=COL3A1 PE=1 SV=2
F1S021	Collagen alpha-1(V) chain precursor OS=Sus scrofa OX=9823 GN=COL5A1 PE=1 SV=3
I3L781	Collagen alpha-2(I) chain precursor OS=Sus scrofa OX=9823 GN=COL1A2 PE=1 SV=2
A0A287BF88	Collagen alpha-2(V) chain precursor OS=Sus scrofa OX=9823 GN=COL5A2 PE=1 SV=1
F1S3G7	Collagen alpha-3(V) chain precursor OS=Sus scrofa OX=9823 GN=COL5A3 PE=4 SV=3
A0A287A1S6	Collagen type I alpha 1 chain OS=Sus scrofa OX=9823 GN=COL1A1 PE=1 SV=1
A0A286ZWS8	Collagen type II alpha 1 chain OS=Sus scrofa OX=9823 GN=COL2A1 PE=1 SV=1
F1RLL9	Collagen type IV alpha 2 chain OS=Sus scrofa OX=9823 GN=COL4A2 PE=1 SV=3
I3LQ84	Collagen type VI alpha 2 chain OS=Sus scrofa OX=9823 GN=COL6A2 PE=1 SV=2
I3LUR7	Collagen type VI alpha 3 chain OS=Sus scrofa OX=9823 GN=COL6A3 PE=1 SV=2
F1SKM1	Collagen type VII alpha 1 chain OS=Sus scrofa OX=9823 GN=COL7A1 PE=4 SV=2
K7GME7	Collagen type XI alpha 2 chain OS=Sus scrofa OX=9823 GN=COL11A2 PE=4 SV=2
K7GT00	Collagen type XIV alpha 1 chain OS=Sus scrofa OX=9823 GN=COL14A1 PE=1 SV=2
A0A286ZHY0	Collagen type XVI alpha 1 chain OS=Sus scrofa OX=9823 GN=COL16A1 PE=4 SV=1
F1RSI7	Collagen type XXII alpha 1 chain OS=Sus scrofa OX=9823 GN=COL22A1 PE=4 SV=3
Q9XSD9	Decorin OS=Sus scrofa OX=9823 GN=DCN PE=2 SV=1
A0A287AXU0	Elastin precursor OS=Sus scrofa OX=9823 GN=ELN PE=1 SV=1
A0A287AJQ9	Elongation factor 1-alpha 1 OS=Sus scrofa OX=9823 GN=EEF1A1 PE=1 SV=1
I3LC73	Fatty acid synthase OS=Sus scrofa OX=9823 GN=FASN PE=1 SV=2
P20305	Gelsolin (Fragment) OS=Sus scrofa OX=9823 GN=GSN PE=1 SV=1
F1RII7	Hemoglobin subunit beta OS=Sus scrofa OX=9823 GN=HBB PE=3 SV=1
A0A287B959	Histone H2A OS=Sus scrofa OX=9823 GN=HIST1H2AC PE=3 SV=1
F2Z584	Histone H2B OS=Sus scrofa OX=9823 GN=HIST1H2BD PE=3 SV=1
A0A286ZJQ0	Histone H3 OS=Sus scrofa OX=9823 GN=LOC102161782 PE=3 SV=1
P62802	Histone H4 OS=Sus scrofa OX=9823 PE=1 SV=2
A0A287AIX3	Histone-lysine N-methyltransferase OS=Sus scrofa OX=9823 GN=KMT2A PE=3 SV=1
F1RVJ2	KIAA1217 OS=Sus scrofa OX=9823 GN=KIAA1217 PE=1 SV=3
F1RJ53	Kinase suppressor of ras 1 OS=Sus scrofa OX=9823 GN=KSR1 PE=4 SV=3
K7GS03	LDL receptor related protein 1 OS=Sus scrofa OX=9823 GN=LRP1 PE=1 SV=2
C0HL13	Low-density lipoprotein receptor-related protein 2 OS=Sus scrofa OX=9823 GN=LRP2 PE=1 SV=1
F1SQ09	Lumican precursor OS=Sus scrofa OX=9823 GN=LUM PE=1 SV=1
A0A287AB52	Microfibril associated protein 4 OS=Sus scrofa OX=9823 GN=MFAP4 PE=4 SV=1
A0A0H5ANC0	Mimecan precursor OS=Sus scrofa OX=9823 GN=OGN PE=1 SV=1
F1SKJ1	Myosin heavy chain 9 OS=Sus scrofa OX=9823 GN=MYH9 PE=1 SV=3
A0A287ASK1	Myosin-11 OS=Sus scrofa OX=9823 GN=MYH11 PE=1 SV=1
I3LQQ0	Neuron navigator 3 OS=Sus scrofa OX=9823 GN=NAV3 PE=4 SV=2
P62936	Peptidyl-prolyl cis-trans isomerase A OS=Sus scrofa OX=9823 GN=PPIA PE=1 SV=2
F1RS37	Periostin isoform 1 precursor OS=Sus scrofa OX=9823 GN=POSTN PE=1 SV=1
F1S6B4	Proline and arginine rich end leucine rich repeat protein OS=Sus scrofa OX=9823 GN=PRELP PE=1 SV=3
A0A287B8G0	Pyruvate kinase OS=Sus scrofa OX=9823 GN=PKM PE=1 SV=1
I3LSK9	Retrotransposon Gag like 9 OS=Sus scrofa OX=9823 GN=RTL9 PE=4 SV=2
A0A286ZRU9	Serpin H1 precursor OS=Sus scrofa OX=9823 GN=SERPINH1 PE=1 SV=1
A0A287BAY9	Serum albumin OS=Sus scrofa OX=9823 GN=ALB PE=1 SV=1
A0A286ZPQ5	Slingshot protein phosphatase 2 OS=Sus scrofa OX=9823 GN=SSH2 PE=4 SV=1
A0A286ZXS0	Spectrin alpha, non-erythrocytic 1 OS=Sus scrofa OX=9823 GN=SPTAN1 PE=1 SV=1
I3LPZ9	SR-related CTD associated factor 4 OS=Sus scrofa OX=9823 GN=SCAF4 PE=1 SV=1
F1RHA7	Transforming growth factor-beta-induced protein ig-h3 OS=Sus scrofa OX=9823 GN=TGFBI PE=1 SV=3
A0A287B5W2	Trypsinogen precursor OS=Sus scrofa OX=9823 GN=LOC100302368 PE=3 SV=1
Q2XVP4	Tubulin alpha-1B chain OS=Sus scrofa OX=9823 GN=TUBA1B PE=1 SV=1
Q767L7	Tubulin beta chain OS=Sus scrofa OX=9823 GN=TUBB PE=2 SV=1
F1RU92	Uncharacterized protein OS=Sus scrofa OX=9823 GN=AKAP17B PE=4 SV=3
A0A286ZIL7	Uncharacterized protein OS=Sus scrofa OX=9823 GN=CACNA1H PE=4 SV=1
A0A286ZZ03	Uncharacterized protein OS=Sus scrofa OX=9823 GN=IGFN1 PE=4 SV=1
A0A287B5M9	Uncharacterized protein OS=Sus scrofa OX=9823 GN=LOC100623720 PE=1 SV=1
F1SCC9	Uncharacterized protein OS=Sus scrofa OX=9823 GN=LOC106504545 PE=1 SV=2
F1RGX4	Uncharacterized protein OS=Sus scrofa OX=9823 GN=LOC110259958 PE=1 SV=1
F1SSA6	Uncharacterized protein OS=Sus scrofa OX=9823 PE=1 SV=3
P02543	Vimentin OS=Sus scrofa OX=9823 GN=VIM PE=1 SV=2
END OF FILE

## Sheet: MG Lot #2
Q6QAQ1	Actin, cytoplasmic 1 OS=Sus scrofa OX=9823 GN=ACTB PE=1 SV=2
F1SJB5	Annexin OS=Sus scrofa OX=9823 GN=ANXA1 PE=1 SV=3
A0A286ZJV6	Annexin OS=Sus scrofa OX=9823 GN=ANXA2 PE=1 SV=1
A0A287A531	Annexin OS=Sus scrofa OX=9823 GN=ANXA5 PE=1 SV=1
F1S0V3	Annexin OS=Sus scrofa OX=9823 GN=ANXA6 PE=1 SV=3
K7GM40	Apolipoprotein A-I OS=Sus scrofa OX=9823 GN=APOA1 PE=3 SV=2
F1SUE4	Asporin OS=Sus scrofa OX=9823 GN=ASPN PE=1 SV=1
F1S2B6	Biglycan OS=Sus scrofa OX=9823 GN=BGN PE=1 SV=2
C0MHR2	Clathrin heavy chain OS=Sus scrofa OX=9823 GN=CLTC PE=1 SV=1
F1RYI8	Collagen alpha-1(III) chain precursor OS=Sus scrofa OX=9823 GN=COL3A1 PE=1 SV=2
F1S021	Collagen alpha-1(V) chain precursor OS=Sus scrofa OX=9823 GN=COL5A1 PE=1 SV=3
I3L781	Collagen alpha-2(I) chain precursor OS=Sus scrofa OX=9823 GN=COL1A2 PE=1 SV=2
A0A287BF88	Collagen alpha-2(V) chain precursor OS=Sus scrofa OX=9823 GN=COL5A2 PE=1 SV=1
F1S3G7	Collagen alpha-3(V) chain precursor OS=Sus scrofa OX=9823 GN=COL5A3 PE=4 SV=3
A0A287A1S6	Collagen type I alpha 1 chain OS=Sus scrofa OX=9823 GN=COL1A1 PE=1 SV=1
A0A286ZWS8	Collagen type II alpha 1 chain OS=Sus scrofa OX=9823 GN=COL2A1 PE=1 SV=1
F1RLL9	Collagen type IV alpha 2 chain OS=Sus scrofa OX=9823 GN=COL4A2 PE=1 SV=3
I3LQ84	Collagen type VI alpha 2 chain OS=Sus scrofa OX=9823 GN=COL6A2 PE=1 SV=2
I3LUR7	Collagen type VI alpha 3 chain OS=Sus scrofa OX=9823 GN=COL6A3 PE=1 SV=2
F1SKM1	Collagen type VII alpha 1 chain OS=Sus scrofa OX=9823 GN=COL7A1 PE=4 SV=2
K7GME7	Collagen type XI alpha 2 chain OS=Sus scrofa OX=9823 GN=COL11A2 PE=4 SV=2
F1RQI0	Collagen type XII alpha 1 chain OS=Sus scrofa OX=9823 GN=COL12A1 PE=1 SV=3
K7GT00	Collagen type XIV alpha 1 chain OS=Sus scrofa OX=9823 GN=COL14A1 PE=1 SV=2
A0A286ZHY0	Collagen type XVI alpha 1 chain OS=Sus scrofa OX=9823 GN=COL16A1 PE=4 SV=1
A0A286ZTK2	Collagen type XVII alpha 1 chain OS=Sus scrofa OX=9823 GN=COL17A1 PE=4 SV=1
F1RSI7	Collagen type XXII alpha 1 chain OS=Sus scrofa OX=9823 GN=COL22A1 PE=4 SV=3
F1SN69	Collagen type XXVII alpha 1 chain OS=Sus scrofa OX=9823 GN=COL27A1 PE=4 SV=3
Q9XSD9	Decorin OS=Sus scrofa OX=9823 GN=DCN PE=2 SV=1
I3LD72	EH domain containing 2 OS=Sus scrofa OX=9823 GN=EHD2 PE=1 SV=1
A0A287AXU0	Elastin precursor OS=Sus scrofa OX=9823 GN=ELN PE=1 SV=1
A0A287AJQ9	Elongation factor 1-alpha 1 OS=Sus scrofa OX=9823 GN=EEF1A1 PE=1 SV=1
I3LC73	Fatty acid synthase OS=Sus scrofa OX=9823 GN=FASN PE=1 SV=2
F1SN67	Fibrillin-1 OS=Sus scrofa OX=9823 GN=FBN1 PE=1 SV=3
F1RX36	Fibrinogen alpha chain OS=Sus scrofa OX=9823 GN=FGA PE=1 SV=3
F1RII7	Hemoglobin subunit beta OS=Sus scrofa OX=9823 GN=HBB PE=3 SV=1
A0A287B959	Histone H2A OS=Sus scrofa OX=9823 GN=HIST1H2AC PE=3 SV=1
F2Z584	Histone H2B OS=Sus scrofa OX=9823 GN=HIST1H2BD PE=3 SV=1
A0A286ZJQ0	Histone H3 OS=Sus scrofa OX=9823 GN=LOC102161782 PE=3 SV=1
P62802	Histone H4 OS=Sus scrofa OX=9823 PE=1 SV=2
A0A287AIX3	Histone-lysine N-methyltransferase OS=Sus scrofa OX=9823 GN=KMT2A PE=3 SV=1
C0HL13	Low-density lipoprotein receptor-related protein 2 OS=Sus scrofa OX=9823 GN=LRP2 PE=1 SV=1
F1SQ09	Lumican precursor OS=Sus scrofa OX=9823 GN=LUM PE=1 SV=1
F1SH30	MDS1 and EVI1 complex locus OS=Sus scrofa OX=9823 GN=MECOM PE=4 SV=3
A0A287AB52	Microfibril associated protein 4 OS=Sus scrofa OX=9823 GN=MFAP4 PE=4 SV=1
A0A0H5ANC0	Mimecan precursor OS=Sus scrofa OX=9823 GN=OGN PE=1 SV=1
A0A287ASK1	Myosin-11 OS=Sus scrofa OX=9823 GN=MYH11 PE=1 SV=1
I3LQQ0	Neuron navigator 3 OS=Sus scrofa OX=9823 GN=NAV3 PE=4 SV=2
P62936	Peptidyl-prolyl cis-trans isomerase A OS=Sus scrofa OX=9823 GN=PPIA PE=1 SV=2
F1RS37	Periostin isoform 1 precursor OS=Sus scrofa OX=9823 GN=POSTN PE=1 SV=1
Q0PM28	Pigment epithelium-derived factor precursor OS=Sus scrofa OX=9823 GN=SERPINF1 PE=1 SV=1
F1SL25	Pleckstrin homology and RhoGEF domain containing G6 OS=Sus scrofa OX=9823 GN=PLEKHG6 PE=4 SV=1
F1S6B4	Proline and arginine rich end leucine rich repeat protein OS=Sus scrofa OX=9823 GN=PRELP PE=1 SV=3
I3L7Z6	Protein S100 OS=Sus scrofa OX=9823 GN=S100A6 PE=3 SV=2
A0A287B8G0	Pyruvate kinase OS=Sus scrofa OX=9823 GN=PKM PE=1 SV=1
I3LSK9	Retrotransposon Gag like 9 OS=Sus scrofa OX=9823 GN=RTL9 PE=4 SV=2
P16960	Ryanodine receptor 1 OS=Sus scrofa OX=9823 GN=RYR1 PE=2 SV=2
A0A286ZRU9	Serpin H1 precursor OS=Sus scrofa OX=9823 GN=SERPINH1 PE=1 SV=1
A0A287BAY9	Serum albumin OS=Sus scrofa OX=9823 GN=ALB PE=1 SV=1
A0A286ZPQ5	Slingshot protein phosphatase 2 OS=Sus scrofa OX=9823 GN=SSH2 PE=4 SV=1
A0A286ZXS0	Spectrin alpha, non-erythrocytic 1 OS=Sus scrofa OX=9823 GN=SPTAN1 PE=1 SV=1
F1SI41	StAR related lipid transfer domain containing 9 OS=Sus scrofa OX=9823 GN=STARD9 PE=3 SV=3
K7GKF8	Sushi repeat containing protein, X-linked OS=Sus scrofa OX=9823 GN=SRPX PE=1 SV=2
F1RHA7	Transforming growth factor-beta-induced protein ig-h3 OS=Sus scrofa OX=9823 GN=TGFBI PE=1 SV=3
A0A287B5W2	Trypsinogen precursor OS=Sus scrofa OX=9823 GN=LOC100302368 PE=3 SV=1
Q2XVP4	Tubulin alpha-1B chain OS=Sus scrofa OX=9823 GN=TUBA1B PE=1 SV=1
Q767L7	Tubulin beta chain OS=Sus scrofa OX=9823 GN=TUBB PE=2 SV=1
A0A286ZIL7	Uncharacterized protein OS=Sus scrofa OX=9823 GN=CACNA1H PE=4 SV=1
A0A287BPK1	Uncharacterized protein OS=Sus scrofa OX=9823 GN=CCDC57 PE=4 SV=1
A0A286ZZ03	Uncharacterized protein OS=Sus scrofa OX=9823 GN=IGFN1 PE=4 SV=1
A0A287B5M9	Uncharacterized protein OS=Sus scrofa OX=9823 GN=LOC100623720 PE=1 SV=1
F1SCC9	Uncharacterized protein OS=Sus scrofa OX=9823 GN=LOC106504545 PE=1 SV=2
A0A286ZTU7	Uncharacterized protein OS=Sus scrofa OX=9823 GN=LOC106504547 PE=1 SV=1
F1RGX4	Uncharacterized protein OS=Sus scrofa OX=9823 GN=LOC110259958 PE=1 SV=1
F1SSA6	Uncharacterized protein OS=Sus scrofa OX=9823 PE=1 SV=3
A0A287B6R5	Usherin OS=Sus scrofa OX=9823 GN=USH2A PE=4 SV=1
P02543	Vimentin OS=Sus scrofa OX=9823 GN=VIM PE=1 SV=2
END OF FILE

[truncated: 1 more sheets: MG Lot #3]
